# Supplementary material for: Antioxidant and Antiproliferative Activity of Finasteride against Glioblastoma Cells
Source: Pharmaceutics. 2021 Sep 6;13(9):1410. doi: 10.3390/pharmaceutics13091410 (PMC8469955; doi:10.3390/pharmaceutics13091410)
Supplement: Supplementary file 1 [file pharmaceutics-13-01410-s001.zip]

Archive with 1 entries (1 files):
- pharmaceutics-1301511-supplementary.pdf
